# Supplementary material for: Effectiveness of Vortioxetine in Relieving Chronic Pain in Patients with Associated Depression in a Spanish Population
Source: J Clin Med. 2025 Jun 25;14(13):4487. doi: 10.3390/jcm14134487 (PMC12250573; doi:10.3390/jcm14134487)
Supplement: Supplementary file 1 [file jcm-14-04487-s001.zip]

Archive with 1 entries (1 files):
- jcm-3684650-supplementary.pdf
